# Supplementary material for: The Interplay of Sirtuin-1, LDL-Cholesterol, and HDL Function: A Randomized Controlled Trial Comparing the Effects of Energy Restriction and Atorvastatin on Women with Premature Coronary Artery Disease
Source: Antioxidants (Basel). 2022 Nov 29;11(12):2363. doi: 10.3390/antiox11122363 (PMC9774144; doi:10.3390/antiox11122363)
Supplement: Supplementary file 1 [file antioxidants-11-02363-s001.zip]

Archive with 1 entries (1 files):
- antioxidants-2002311-supplementary.pdf
